# Supplementary material for: Adaptation of the Endolithic Biome in Antarctic Volcanic Rocks
Source: Int J Mol Sci. 2023 Sep 7;24(18):13824. doi: 10.3390/ijms241813824 (PMC10530270; doi:10.3390/ijms241813824)
Supplement: Supplementary file 1 [file ijms-24-13824-s001.zip]

Archive with 5 entries (5 files):
- ijms-2559347-supplementary.pdf
- Table S4.xlsx
- Table S5.xlsx
- Table S6.xlsx
- Table S7.xlsx
