# Supplementary material for: Adaptation of the Endolithic Biome in Antarctic Volcanic Rocks
Source: Int J Mol Sci. 2023 Sep 7;24(18):13824. doi: 10.3390/ijms241813824 (PMC10530270; doi:10.3390/ijms241813824)
Supplement: Supplementary file 1 [file ijms-24-13824-s001.zip › Table S5.xlsx]

## Sheet: DIPV36S3-phylum16S
Table S5. Analysis of bacterial 16S rRNA
Phylum level aggregate counts of 3 sampling replicates		COUNTS
d__Bacteria	p__Proteobacteria	60452
d__Bacteria	p__Firmicutes	8659
d__Bacteria	p__Actinobacteriota	8075
d__Bacteria	p__Bacteroidota	1110
d__Bacteria	p__Cyanobacteria	593
d__Bacteria	p__Acidobacteriota	323
d__Bacteria	p__Patescibacteria	286
d__Bacteria	p__Chloroflexi	225
d__Bacteria	p__Abditibacteriota	218
d__Bacteria	p__Deinococcota	181
d__Bacteria	p__Planctomycetota	180
d__Bacteria	p__Armatimonadota	173
d__Bacteria	p__Halanaerobiaeota	77
d__Bacteria	p__Myxococcota	51
d__Bacteria	__	47
d__Bacteria	p__Elusimicrobiota	37
d__Bacteria	p__Bdellovibrionota	10
d__Bacteria	p__Fusobacteriota	9
d__Bacteria	p__Nitrospirota	5

## Sheet:  DIVOL12A-phylum16S
Table S5. Analysis of bacterial 16S rRNA
Phylum level aggregate counts of 3 sampling replicates		COUNTS
d__Bacteria	p__Proteobacteria	29459
d__Bacteria	p__Actinobacteriota	12729
d__Bacteria	p__Firmicutes	8756
d__Bacteria	p__Patescibacteria	695
d__Bacteria	p__Acidobacteriota	575
d__Bacteria	p__Chloroflexi	372
d__Bacteria	p__Gemmatimonadota	299
d__Bacteria	p__Bacteroidota	170
d__Bacteria	p__Planctomycetota	167
d__Bacteria	p__Myxococcota	58
d__Bacteria	__	46
d__Bacteria	p__Desulfobacterota	41
d__Bacteria	p__Bdellovibrionota	34
d__Bacteria	p__Verrucomicrobiota	32
d__Bacteria	p__Elusimicrobiota	22
d__Bacteria	p__Cyanobacteria	19

## Sheet:  NB1-phylum16S
Table S5. Analysis of bacterial 16S rRNA
Phylum level aggregate counts of 3 sampling replicates		COUNTS
d__Bacteria	p__Actinobacteriota	29821
d__Bacteria	p__Proteobacteria	14786
d__Bacteria	p__Chloroflexi	3251
d__Bacteria	p__Verrucomicrobiota	1105
d__Bacteria	p__Acidobacteriota	1086
d__Bacteria	p__Gemmatimonadota	903
d__Bacteria	p__Cyanobacteria	643
d__Bacteria	p__Bacteroidota	462
d__Bacteria	p__Firmicutes	303
d__Bacteria	p__Patescibacteria	185
d__Bacteria	p__Myxococcota	103
d__Bacteria	p__Deinococcota	85
d__Bacteria	p__Abditibacteriota	69
d__Bacteria	__	56
d__Bacteria	p__Armatimonadota	51
d__Bacteria	p__Planctomycetota	49
d__Bacteria	p__Bdellovibrionota	38
d__Bacteria	p__SAR324_clade(Marine_group_B)	19

## Sheet: DIVOL4A-phylum16S
Table S5. Analysis of bacterial 16S rRNA
Phylum level aggregate counts of 3 sampling replicates		COUNTS
d__Bacteria	p__Proteobacteria	15200
d__Bacteria	p__Bacteroidota	7857
d__Bacteria	p__Firmicutes	6099
d__Bacteria	p__Actinobacteriota	5165
d__Bacteria	p__Cyanobacteria	2457
d__Bacteria	p__Patescibacteria	553
d__Bacteria	p__Chloroflexi	550
d__Bacteria	p__Myxococcota	538
d__Bacteria	p__Gemmatimonadota	499
d__Bacteria	p__Bdellovibrionota	385
d__Bacteria	p__Fusobacteriota	352
d__Bacteria	p__Verrucomicrobiota	186
d__Bacteria	p__Acidobacteriota	159
d__Bacteria	p__Deinococcota	107
d__Bacteria	p__Armatimonadota	85
d__Bacteria	p__Campilobacterota	79
d__Bacteria	p__Planctomycetota	78
d__Bacteria	p__Abditibacteriota	75
d__Bacteria	__	52
Unassigned	__	5

## Sheet: DIVOL23-phylum16S
Table S5. Analysis of bacterial 16S rRNA
Phylum level aggregate counts of 3 sampling replicates		COUNTS
d__Bacteria	p__Proteobacteria	15570
d__Bacteria	p__Bacteroidota	5836
d__Bacteria	p__Actinobacteriota	4413
d__Bacteria	p__Cyanobacteria	1373
d__Bacteria	p__Gemmatimonadota	1092
d__Bacteria	p__Firmicutes	1032
d__Bacteria	p__Myxococcota	714
d__Bacteria	p__Chloroflexi	687
d__Bacteria	p__Patescibacteria	498
d__Bacteria	p__Bdellovibrionota	475
d__Bacteria	p__Verrucomicrobiota	310
d__Bacteria	p__Acidobacteriota	294
d__Bacteria	p__Deinococcota	177
d__Bacteria	p__Planctomycetota	166
d__Bacteria	p__Caldisericota	90
d__Bacteria	p__Desulfobacterota	37
d__Bacteria	p__WPS-2	33
d__Bacteria	p__Armatimonadota	18
d__Bacteria	p__Nitrospirota	11
d__Bacteria	p__Abditibacteriota	9
d__Bacteria	__	9
d__Bacteria	p__Elusimicrobiota	3
