# Supplementary material for: Adaptation of the Endolithic Biome in Antarctic Volcanic Rocks
Source: Int J Mol Sci. 2023 Sep 7;24(18):13824. doi: 10.3390/ijms241813824 (PMC10530270; doi:10.3390/ijms241813824)
Supplement: Supplementary file 1 [file ijms-24-13824-s001.zip › Table S6.xlsx]

## Sheet: DIVOL12A-genus18S
Table S6. Analysis of eukaryotic 18S rRNA
Genus level aggregate counts of 3 sampling replicates						COUNTS
Unassigned	__	__	__	__	__	2568
D_0__Eukaryota	D_1__Opisthokonta	D_2__Nucletmycea	D_3__Fungi	D_9__Trichocomaceae	D_10__Talaromyces	619
Ambiguous_taxa	Ambiguous_taxa	Ambiguous_taxa	Ambiguous_taxa	Ambiguous_taxa	Ambiguous_taxa	293
D_0__Eukaryota	D_1__Opisthokonta	D_2__Nucletmycea	D_3__Fungi	D_9__Aspergillaceae	D_10__Penicillium	262
D_0__Eukaryota	D_1__Opisthokonta	D_2__Nucletmycea	D_3__Fungi	D_9__Aspergillaceae	D_10__Aspergillus	112
D_0__Eukaryota	D_1__Opisthokonta	D_2__Nucletmycea	D_3__Fungi	D_9__Pleosporaceae	__	75
D_0__Eukaryota	D_1__Opisthokonta	D_2__Nucletmycea	D_3__Fungi	D_9__Incertae Sedis	D_10__Symmetrospora	75
D_0__Eukaryota	__	__	__	__	__	62
D_0__Eukaryota	D_1__Archaeplastida	D_2__Chloroplastida	D_3__Charophyta	D_8__Spermatophyta	D_9__Magnoliophyta	58
D_0__Eukaryota	D_1__Opisthokonta	D_2__Nucletmycea	D_3__Fungi	D_9__Sporidiobolaceae	D_10__Rhodotorula	48
D_0__Eukaryota	D_1__Opisthokonta	D_2__Holozoa	D_3__Metazoa (Animalia)	D_7__Gastropoda	D_8__Heterobranchia	39
D_0__Eukaryota	D_1__Opisthokonta	__	__	__	__	28

## Sheet: NB1-genus18S
Table S6. Analysis of eukaryotic 18S rRNA
Genus level aggregate counts of 3 sampling replicates						COUNTS
Unassigned	__	__	__	__	__	3825
D_0__Eukaryota	D_1__Opisthokonta	D_2__Nucletmycea	D_3__Fungi	D_9__Aspergillaceae	D_10__Aspergillus	318
D_0__Eukaryota	D_1__Opisthokonta	D_2__Nucletmycea	D_3__Fungi	__	__	230
D_0__Eukaryota	D_1__Archaeplastida	D_2__Chloroplastida	D_3__Chlorophyta	__	__	162
D_0__Eukaryota	D_1__Archaeplastida	D_2__Chloroplastida	D_3__Chlorophyta	D_4__Trebouxiophyceae	D_5__uncultured Trebouxia	136
D_0__Eukaryota	D_1__Archaeplastida	D_2__Chloroplastida	D_3__Chlorophyta	D_4__Trebouxiophyceae	__	103
D_0__Eukaryota	D_1__Opisthokonta	D_2__Nucletmycea	D_3__Fungi	D_9__Corticiaceae	D_10__Hyphodontia	86
D_0__Eukaryota	D_1__Archaeplastida	D_2__Chloroplastida	D_3__Charophyta	D_10__Sapindales	D_11__Citrus	83
D_0__Eukaryota	D_1__Archaeplastida	D_2__Chloroplastida	D_3__Chlorophyta	D_4__Ulvophyceae	D_5__Viridiplantae environmental sample	80
D_0__Eukaryota	D_1__Opisthokonta	D_2__Nucletmycea	D_3__Fungi	D_9__Cladosporiaceae	D_10__Cladosporium	79
D_0__Eukaryota	D_1__Opisthokonta	__	__	__	__	60
D_0__Eukaryota	D_1__Archaeplastida	D_2__Chloroplastida	D_3__Chlorophyta	D_5__Prasiolales	Ambiguous_taxa	57
D_0__Eukaryota	D_1__Opisthokonta	D_2__Holozoa	D_3__Metazoa (Animalia)	__	__	56
D_0__Eukaryota	D_1__Opisthokonta	D_2__Nucletmycea	D_3__Fungi	D_9__Trichocomaceae	D_10__Talaromyces	34
Ambiguous_taxa	Ambiguous_taxa	Ambiguous_taxa	Ambiguous_taxa	Ambiguous_taxa	Ambiguous_taxa	26

## Sheet: DIVOL4A-genus18S
Table S6. Analysis of eukaryotic 18S rRNA
Genus level aggregate counts of 3 sampling replicates						COUNTS
D_0__Eukaryota	D_1__Opisthokonta	D_2__Nucletmycea	D_3__Fungi	D_9__Aspergillaceae	D_10__Penicillium	3349
D_0__Eukaryota	D_1__Archaeplastida	D_2__Chloroplastida	D_3__Charophyta	D_10__Solanales	Ambiguous_taxa	1720
D_0__Eukaryota	D_1__Archaeplastida	D_2__Chloroplastida	D_3__Chlorophyta	D_5__Chlorellales	D_6__Raphidonema	1290
D_0__Eukaryota	D_1__Opisthokonta	D_2__Nucletmycea	D_3__Fungi	D_9__Debaryomycetaceae	D_10__Debaryomyces	388
D_0__Eukaryota	D_1__Opisthokonta	D_2__Nucletmycea	D_3__Fungi	__	__	226
Unassigned	__	__	__	__	__	195
D_0__Eukaryota	D_1__Opisthokonta	D_2__Nucletmycea	D_3__Fungi	D_9__Malasseziaceae	D_10__Malassezia	187
D_0__Eukaryota	D_1__Archaeplastida	D_2__Chloroplastida	D_3__Charophyta	D_6__Zygnematales	D_7__Ancylonema	157
D_0__Eukaryota	D_1__SAR	D_2__Stramenopiles	D_3__Ochrophyta	D_5__Chrysocapsales	D_6__Hydrurus	113
D_0__Eukaryota	D_1__Archaeplastida	D_2__Chloroplastida	D_3__Charophyta	D_11__Asparagales	D_12__Allium	107
D_0__Eukaryota	D_1__Opisthokonta	D_2__Nucletmycea	D_3__Fungi	D_6__Monoblepharidomycetes	D_7__Monoblepharidales	103
D_0__Eukaryota	D_1__Opisthokonta	D_2__Holozoa	D_3__Metazoa (Animalia)	D_8__Arachnida	D_9__Araneae	101
D_0__Eukaryota	D_1__Opisthokonta	D_2__Nucletmycea	D_3__Fungi	D_9__Nectriaceae	D_10__Fusarium	88
D_0__Eukaryota	D_1__Archaeplastida	D_2__Chloroplastida	D_3__Chlorophyta	D_4__Chlorophyceae	D_5__uncultured Chlamydomonadaceae	87
D_0__Eukaryota	D_1__Opisthokonta	D_2__Nucletmycea	D_3__Fungi	D_9__Incertae Sedis	D_10__Candida	74
D_0__Eukaryota	D_1__Opisthokonta	D_2__Nucletmycea	D_3__Fungi	D_4__Cryptomycota	D_5__LKM11	72
D_0__Eukaryota	D_1__Opisthokonta	D_2__Aphelidea	D_3__uncultured	D_4__uncultured fungus	D_5__uncultured fungus	72
D_0__Eukaryota	D_1__Opisthokonta	D_2__Nucletmycea	D_3__Fungi	D_7__Rhizophydiales	D_8__uncultured	71
D_0__Eukaryota	D_1__Opisthokonta	D_2__Holozoa	D_3__Metazoa (Animalia)	D_7__Eutardigrada	D_8__Parachela	68
D_0__Eukaryota	D_1__SAR	D_2__Alveolata	D_3__Ciliophora	D_6__Hypotrichia	__	68
D_0__Eukaryota	D_1__Archaeplastida	D_2__Chloroplastida	D_3__Chlorophyta	D_4__Chlorophyceae	__	64
D_0__Eukaryota	D_1__SAR	D_2__Alveolata	D_3__Ciliophora	D_5__Spirotrichea	D_6__Oxytrichidae	62
D_0__Eukaryota	D_1__Archaeplastida	D_2__Chloroplastida	D_3__Chlorophyta	D_5__Chlamydomonadales	D_6__Chloromonas	60
D_0__Eukaryota	D_1__Archaeplastida	D_2__Chloroplastida	D_3__Chlorophyta	__	__	58
D_0__Eukaryota	D_1__Opisthokonta	D_2__Nucletmycea	D_3__Fungi	D_8__Rhizophydiaceae	D_9__Rhizophydium	54
D_0__Eukaryota	D_1__SAR	D_2__Rhizaria	D_3__Cercozoa	D_4__Glissomonadida	__	54
D_0__Eukaryota	D_1__SAR	D_2__Alveolata	D_3__Ciliophora	D_7__Cyrtophoria	__	53
D_0__Eukaryota	D_1__Opisthokonta	D_2__Holozoa	D_3__Metazoa (Animalia)	D_10__Tetrapoda	D_11__Mammalia	52
D_0__Eukaryota	D_1__Opisthokonta	D_2__Nucletmycea	D_3__Fungi	D_9__Aspergillaceae	__	49
D_0__Eukaryota	D_1__Opisthokonta	D_2__Holozoa	D_3__Metazoa (Animalia)	__	__	49
D_0__Eukaryota	D_1__Archaeplastida	D_2__Chloroplastida	D_3__Charophyta	D_8__Spermatophyta	D_9__Pinophyta	48
D_0__Eukaryota	D_1__SAR	D_2__Stramenopiles	D_3__Ochrophyta	D_6__Bacillariophyceae	D_7__Fistulifera	47
D_0__Eukaryota	D_1__Opisthokonta	D_2__Nucletmycea	D_3__Fungi	D_9__Cladosporiaceae	D_10__Cladosporium	46
D_0__Eukaryota	D_1__SAR	D_2__Alveolata	D_3__Ciliophora	D_6__Hypotrichia	D_7__uncultured	45
D_0__Eukaryota	D_1__Opisthokonta	D_2__Nucletmycea	D_3__Fungi	D_7__Leotiomycetes	D_8__Helotiales	36
D_0__Eukaryota	__	__	__	__	__	33
Ambiguous_taxa	Ambiguous_taxa	Ambiguous_taxa	Ambiguous_taxa	Ambiguous_taxa	Ambiguous_taxa	23
D_0__Eukaryota	D_1__Opisthokonta	D_2__Nucletmycea	D_3__Fungi	D_9__Trichocomaceae	D_10__Talaromyces	23
D_0__Eukaryota	D_1__Opisthokonta	D_2__Nucletmycea	D_3__Fungi	D_6__Chytridiomycetes	D_7__Rhizophydiales	23
D_0__Eukaryota	D_1__Opisthokonta	D_2__Nucletmycea	D_3__Fungi	D_9__Pleosporaceae	__	20
D_0__Eukaryota	D_1__Opisthokonta	__	__	__	__	18
D_0__Eukaryota	D_1__SAR	D_2__Alveolata	D_3__Ciliophora	D_7__Peniculia	D_8__Stokesia	18
D_0__Eukaryota	D_1__Opisthokonta	D_2__Nucletmycea	D_3__Fungi	D_9__Dipodascaceae	D_10__Yarrowia	13
D_0__Eukaryota	D_1__SAR	D_2__Alveolata	D_3__Ciliophora	D_5__Litostomatea	D_6__Haptoria	9
D_0__Eukaryota	D_1__SAR	D_2__Rhizaria	D_3__Cercozoa	D_4__Glissomonadida	D_5__Heteromita	2
D_0__Eukaryota	D_1__Opisthokonta	D_2__Nucletmycea	D_3__Fungi	D_9__Debaryomycetaceae	__	2

## Sheet: DIVOL23-genus18S
Table S6. Analysis of eukaryotic 18S rRNA
Genus level aggregate counts of 3 sampling replicates						COUNTS
Unassigned	__	__	__	__	__	4607
D_0__Eukaryota	D_1__Archaeplastida	D_2__Chloroplastida	D_3__Chlorophyta	D_5__Chlorellales	D_6__Raphidonema	1161
D_0__Eukaryota	D_1__Opisthokonta	D_2__Nucletmycea	D_3__Fungi	D_8__Gromochytriaceae	D_9__uncultured	672
D_0__Eukaryota	D_1__SAR	D_2__Alveolata	D_3__Ciliophora	D_6__Hypotrichia	D_7__uncultured	604
D_0__Eukaryota	D_1__Opisthokonta	D_2__Holozoa	D_3__Metazoa (Animalia)	__	__	578
D_0__Eukaryota	D_1__Opisthokonta	D_2__Nucletmycea	D_3__Fungi	__	__	569
Ambiguous_taxa	Ambiguous_taxa	Ambiguous_taxa	Ambiguous_taxa	Ambiguous_taxa	Ambiguous_taxa	423
D_0__Eukaryota	D_1__Archaeplastida	D_2__Chloroplastida	D_3__Charophyta	D_10__Fagales	__	352
D_0__Eukaryota	__	__	__	__	__	339
D_0__Eukaryota	D_1__Opisthokonta	D_2__Nucletmycea	D_3__Fungi	D_9__Aspergillaceae	D_10__Penicillium	326
D_0__Eukaryota	D_1__Opisthokonta	__	__	__	__	320
D_0__Eukaryota	D_1__Archaeplastida	D_2__Chloroplastida	D_3__Chlorophyta	__	__	284
D_0__Eukaryota	D_1__Opisthokonta	D_2__Nucletmycea	D_3__Fungi	D_4__Cryptomycota	D_5__LKM11	262
D_0__Eukaryota	D_1__SAR	D_2__Alveolata	D_3__Ciliophora	D_7__Cyrtophoria	__	209
D_0__Eukaryota	D_1__Opisthokonta	D_2__Nucletmycea	D_3__Fungi	D_7__Rhizophydiales	D_8__uncultured	195
D_0__Eukaryota	D_1__SAR	D_2__Alveolata	D_3__Ciliophora	D_5__Spirotrichea	D_6__Oxytrichidae	190
D_0__Eukaryota	D_1__Archaeplastida	D_2__Chloroplastida	D_3__Chlorophyta	D_5__Chlamydomonadales	D_6__Chloromonas	189
D_0__Eukaryota	D_1__Opisthokonta	D_2__Nucletmycea	D_3__Fungi	D_9__Cladosporiaceae	D_10__Cladosporium	188
D_0__Eukaryota	D_1__Opisthokonta	D_2__Nucletmycea	D_3__Fungi	D_6__Monoblepharidomycetes	D_7__Monoblepharidales	156
D_0__Eukaryota	D_1__SAR	D_2__Alveolata	D_3__Ciliophora	D_6__Hypotrichia	__	148
D_0__Eukaryota	D_1__Opisthokonta	D_2__Holozoa	D_3__Metazoa (Animalia)	D_7__Gastropoda	D_8__Heterobranchia	140
D_0__Eukaryota	D_1__Opisthokonta	D_2__Nucletmycea	D_3__Fungi	D_9__Camptobasidiaceae	D_10__Camptobasidium	137
D_0__Eukaryota	D_1__Archaeplastida	D_2__Chloroplastida	D_3__Chlorophyta	D_4__Chlorophyceae	__	135
D_0__Eukaryota	D_1__Archaeplastida	D_2__Chloroplastida	D_3__Charophyta	D_6__Zygnematales	D_7__Ancylonema	115
D_0__Eukaryota	D_1__SAR	D_2__Stramenopiles	D_3__Ochrophyta	D_4__Chrysophyceae	__	114
D_0__Eukaryota	D_1__Archaeplastida	D_2__Chloroplastida	D_3__Chlorophyta	D_4__Chlorophyceae	D_5__Chlamydomonadaceae sp. BogD6/3T-6w	104
D_0__Eukaryota	D_1__Opisthokonta	D_2__Nucletmycea	D_3__Fungi	D_9__Pleosporaceae	__	103
D_0__Eukaryota	D_1__Opisthokonta	D_2__Nucletmycea	D_3__Fungi	D_9__Apiosporaceae	D_10__Arthrinium	91
D_0__Eukaryota	D_1__SAR	D_2__Alveolata	D_3__Ciliophora	D_7__Scuticociliatia	D_8__uncultured	80
D_0__Eukaryota	D_1__Opisthokonta	D_2__Aphelidea	D_3__Paraphelidium	D_4__Paraphelidium tribonemae	D_5__Paraphelidium tribonemae	77
D_0__Eukaryota	D_1__Opisthokonta	D_2__Nucletmycea	D_3__Fungi	D_8__Chaetothyriales	D_9__uncultured	76
D_0__Eukaryota	D_1__SAR	D_2__Stramenopiles	D_3__Bicosoecida	D_4__CH1-2B-3	D_5__Bicosoecida gen. 2 sp. EK-2010a	76
D_0__Eukaryota	D_1__Opisthokonta	D_2__Nucletmycea	D_3__Fungi	D_7__Leotiomycetes	D_8__Helotiales	76
D_0__Eukaryota	D_1__Opisthokonta	D_2__Nucletmycea	D_3__Fungi	D_9__Incertae Sedis	D_10__Tetracladium	75
D_0__Eukaryota	D_1__Opisthokonta	D_2__Nucletmycea	D_3__Fungi	D_8__Rhizophydiaceae	D_9__Rhizophydium	69
D_0__Eukaryota	D_1__Archaeplastida	D_2__Chloroplastida	D_3__Charophyta	D_11__Asparagales	D_12__Allium	67
D_0__Eukaryota	D_1__Opisthokonta	D_2__Nucletmycea	D_3__Fungi	D_9__Debaryomycetaceae	D_10__Debaryomyces	65
D_0__Eukaryota	D_1__Opisthokonta	D_2__Nucletmycea	D_3__Fungi	D_9__Tulasnellaceae	D_10__Tulasnella	65
D_0__Eukaryota	D_1__SAR	D_2__Alveolata	D_3__Ciliophora	__	__	63
D_0__Eukaryota	D_1__Opisthokonta	D_2__Nucletmycea	D_3__Fungi	D_9__Pyronemataceae	Ambiguous_taxa	63
D_0__Eukaryota	D_1__Opisthokonta	D_2__Holozoa	D_3__Choanoflagellida	D_5__Codosigidae	D_6__Freshwater Choanoflagellates 1	60
D_0__Eukaryota	D_1__SAR	D_2__Alveolata	D_3__Ciliophora	D_6__Prostomatea	D_7__Cryptocaryon	58
D_0__Eukaryota	D_1__SAR	D_2__Stramenopiles	D_3__Ochrophyta	D_5__Chrysocapsales	D_6__Hydrurus	55
D_0__Eukaryota	D_1__Archaeplastida	D_2__Chloroplastida	D_3__Chlorophyta	D_4__Chlorophyceae	D_5__uncultured Chloromonas	54
D_0__Eukaryota	D_1__Opisthokonta	D_2__Holozoa	D_3__Metazoa (Animalia)	D_7__Eutardigrada	D_8__Parachela	54
D_0__Eukaryota	D_1__Opisthokonta	D_2__Aphelidea	D_3__uncultured	D_4__uncultured fungus	D_5__uncultured fungus	49
D_0__Eukaryota	D_1__Opisthokonta	D_2__Nucletmycea	D_3__Fungi	D_9__Malasseziaceae	D_10__Malassezia	47
D_0__Eukaryota	D_1__Opisthokonta	D_2__Aphelidea	D_3__uncultured	__	__	45
D_0__Eukaryota	D_1__SAR	D_2__Alveolata	D_3__Ciliophora	D_5__Litostomatea	D_6__Haptoria	35
D_0__Eukaryota	D_1__Archaeplastida	D_2__Chloroplastida	D_3__Charophyta	D_10__Fabales	D_11__Ammopiptanthus	34
D_0__Eukaryota	D_1__Opisthokonta	D_2__Nucletmycea	D_3__Fungi	D_7__Rhizophydiales	D_8__Kappamycetaceae	32
D_0__Eukaryota	D_1__SAR	D_2__Rhizaria	D_3__Cercozoa	D_4__Glissomonadida	D_5__Heteromita	27
D_0__Eukaryota	D_1__SAR	D_2__Stramenopiles	D_3__Ochrophyta	D_4__Chrysophyceae	D_5__P34.48	26
D_0__Eukaryota	D_1__SAR	D_2__Stramenopiles	D_3__Labyrinthulomycetes	D_4__Sorodiplophrys	D_5__metagenome	24
D_0__Eukaryota	D_1__SAR	D_2__Rhizaria	D_3__Cercozoa	__	__	18
D_0__Eukaryota	D_1__Opisthokonta	D_2__Nucletmycea	D_3__Fungi	D_8__Incertae Sedis	D_9__Rozella	11
D_0__Eukaryota	D_1__SAR	D_2__Rhizaria	D_3__Cercozoa	D_4__Glissomonadida	__	9
D_0__Eukaryota	D_1__Opisthokonta	D_2__Nucletmycea	D_3__Fungi	D_7__Dothideomycetes	D_8__uncultured	7
D_0__Eukaryota	D_1__Archaeplastida	D_2__Chloroplastida	D_3__Chlorophyta	D_5__Sphaeropleales	D_6__Dictyococcus	5
D_0__Eukaryota	D_1__SAR	D_2__Alveolata	D_3__Ciliophora	D_7__Suctoria	D_8__Tokophrya	3
D_0__Eukaryota	D_1__SAR	__	__	__	__	3
D_0__Eukaryota	D_1__Opisthokonta	D_2__Holozoa	D_3__Metazoa (Animalia)	D_10__Tetrapoda	D_11__Mammalia	2
D_0__Eukaryota	D_1__SAR	D_2__Rhizaria	D_3__Cercozoa	D_4__Vampyrellidae	D_5__Kumanoa intorta	2
D_0__Eukaryota	D_1__SAR	D_2__Rhizaria	D_3__Cercozoa	D_4__Incertae Sedis	D_5__Gymnophrys	2
