# Supplementary material for: Adaptation of the Endolithic Biome in Antarctic Volcanic Rocks
Source: Int J Mol Sci. 2023 Sep 7;24(18):13824. doi: 10.3390/ijms241813824 (PMC10530270; doi:10.3390/ijms241813824)
Supplement: Supplementary file 1 [file ijms-24-13824-s001.zip › Table S7.xlsx]

## Sheet: DIVOL12A-phylum18S
Table S7. Analysis of eukaryotic 18S rRNA
Phylum level aggregate counts of 3 sampling replicates		COUNTS
Unassigned	__	2568
D_0__Eukaryota	D_1__Opisthokonta	1258
Ambiguous_taxa	Ambiguous_taxa	293
D_0__Eukaryota	__	62
D_0__Eukaryota	D_1__Archaeplastida	58

## Sheet:  NB1-phylum18S
Table S7. Analysis of eukaryotic 18S rRNA
Phylum level aggregate counts of 3 sampling replicates		COUNTS
Unassigned	__	3825
D_0__Eukaryota	D_1__Opisthokonta	863
D_0__Eukaryota	D_1__Archaeplastida	621
Ambiguous_taxa	Ambiguous_taxa	26

## Sheet: DIVOL4A-phylum18S
Table S7. Analysis of eukaryotic 18S rRNA
Phylum level aggregate counts of 3 sampling replicates		COUNTS
D_0__Eukaryota	D_1__Opisthokonta	5184
D_0__Eukaryota	D_1__Archaeplastida	3591
D_0__Eukaryota	D_1__SAR	471
Unassigned	__	195
D_0__Eukaryota	__	33
Ambiguous_taxa	Ambiguous_taxa	23

## Sheet: DIVOL23-phylum18S
Table S7. Analysis of eukaryotic 18S rRNA
Phylum level aggregate counts of 3 sampling replicates		COUNTS
D_0__Eukaryota	D_1__Opisthokonta	4610
Unassigned	__	4607
D_0__Eukaryota	D_1__Archaeplastida	2500
D_0__Eukaryota	D_1__SAR	1746
Ambiguous_taxa	Ambiguous_taxa	423
D_0__Eukaryota	__	339
